# Supplementary material for: Functional Characterization of Aluminum (Al)-Responsive Membrane-Bound NAC Transcription Factors in Soybean Roots
Source: Int J Mol Sci. 2021 Nov 27;22(23):12854. doi: 10.3390/ijms222312854 (PMC8657865; doi:10.3390/ijms222312854)
Supplement: Supplementary file 1 [file ijms-22-12854-s001.zip]

Archive with 1 entries (1 files):
- ijms-1449244-supplementary.pdf
